# Supplementary material for: Insights into the biodegradation of polycaprolactone through genomic analysis of two plastic-degrading Rhodococcus bacteria
Source: Front Microbiol. 2024 Jan 3;14:1284956. doi: 10.3389/fmicb.2023.1284956 (PMC10791956; doi:10.3389/fmicb.2023.1284956)
Supplement: Supplementary Table S2 — Gene products of Rhodococcus erythropolis D4 used for clustering analysis with reference proteins. The following features are included: protein names, ID from RAST, gene start and stop, aa length, and putative functions. [file Table_2.XLSX]

## Sheet: Table TOT D
Protein name	Feature ID	Contig	Start	Stop	Length (aa)	Function
P1	5	Scaffold_1	6176	4839	446	Mannosylglycerate hydrolase @ Glucosylglycerate hydrolase
P2	104	Scaffold_2	83118	83930	271	Beta-ketoadipate enol-lactone hydrolase (EC 3.1.1.24)
P3	187	Scaffold_2	164524	165405	294	MBL-fold metallo-hydrolase superfamily
P4	226	Scaffold_2	196179	195328	284	Histidinol-phosphatase (EC 3.1.3.15)
P5	240	Scaffold_2	210314	208965	450	Lipase 1 (EC 3.1.1.3)
P6	249	Scaffold_2	220051	219080	324	putative esterase
P7	256	Scaffold_2	224249	225682	478	Triacylglycerol lipase precursor (EC 3.1.1.3)
P8	267	Scaffold_2	234552	236126	525	Carboxylesterase (EC 3.1.1.1)
P9	269	Scaffold_2	238196	239074	293	Hydrolase
P10	280	Scaffold_2	248555	247494	354	Esterase/lipase
P11	282	Scaffold_2	252310	250187	708	Phospholipase C (EC 3.1.4.3)
P12	293	Scaffold_2	266341	265187	385	Putative esterase
P13	357	Scaffold_2	336687	337541	285	Phospholipase, patatin family protein
P14	365	Scaffold_2	344332	343781	184	Acyl-CoA hydrolase (EC 3.1.2.20)
P15	379	Scaffold_2	358985	360562	526	Acetyl-CoA hydrolase
P16	385	Scaffold_2	365882	366811	310	Esterase/lipase
P17	409	Scaffold_2	395703	398039	779	diguanylate cyclase/phosphodiesterase (GGDEF & EAL domains) with PAS/PAC sensor(s)
P18	415	Scaffold_2	406105	405299	269	Beta-ketoadipate enol-lactone hydrolase
P19	421	Scaffold_2	411458	411060	133	Acyl-coenzyme A thioesterase PaaD (Pse.pu.) (E. coli PaaI)
P20	423	Scaffold_2	413856	411814	681	3-oxo-5,6-dehydrosuberyl-CoA semialdehyde dehydrogenase (EC 1.2.1.91) / 2-oxepin-2(3H)-ylideneacetyl-CoA hydrolase (EC 3.3.2.12)
P21	449	Scaffold_2	436945	438273	443	Putative lipase
P22	472	Scaffold_2	459783	460922	380	Putative esterase
P23	480	Scaffold_2	466803	467774	324	Aryldialkylphosphatase (phosphotriesterase) (paraoxonase), putative (php) (EC 3.1.8.1)
P24	484	Scaffold_2	471818	472489	224	Putative hydrolase
P25	511	Scaffold_2	498168	498794	209	Putative hydrolase in cluster with formaldehyde/S-nitrosomycothiol reductase MscR
P26	517	Scaffold_2	504713	504027	229	Dienelactone hydrolase family protein
P27	591	Scaffold_2	571116	569974	381	diguanylate cyclase/phosphodiesterase (GGDEF & EAL domains) with PAS/PAC sensor(s)
P28	633	Scaffold_2	606487	607332	282	Lysophospholipase (EC 3.1.1.5); Monoglyceride lipase (EC 3.1.1.23)
P29	637	Scaffold_2	611695	614061	789	Arylsulfatase (EC 3.1.6.1)
P30	672	Scaffold_2	641386	642357	324	Putative esterase
P31	675	Scaffold_2	644640	643798	281	Monoglyceride lipase (EC 3.1.1.23)
P32	686	Scaffold_2	653802	654587	262	probable hydrolase
P33	690	Scaffold_2	657099	657818	240	Dienelactone hydrolase family
P34	695	Scaffold_2	662395	661214	394	Beta-ketoadipate enol-lactone hydrolase (EC 3.1.1.24) / 4-carboxymuconolactone decarboxylase (EC 4.1.1.44)
P35	754	Scaffold_2	714654	713791	288	Allophanate hydrolase 2 subunit 2 (EC 3.5.1.54)
P36	755	Scaffold_2	715283	714651	211	Allophanate hydrolase 2 subunit 1 (EC 3.5.1.54)
P37	784	Scaffold_2	746510	747556	349	MBL-fold metallo-hydrolase superfamily
P38	807	Scaffold_2	768328	768903	192	Ribonuclease HI (EC 3.1.26.4)
P39	819	Scaffold_2	780335	781204	290	2-hydroxymuconic semialdehyde hydrolase (EC 3.7.1.9)
P40	830	Scaffold_2	793218	791677	514	putative hydrolase
P41	911	Scaffold_2	876053	876703	217	possible DNA hydrolase
P42	921	Scaffold_2	885920	887608	563	Phosphodiesterase/alkaline phosphatase D
P43	922	Scaffold_2	887605	888879	425	type I phosphodiesterase/nucleotide pyrophosphatase
P44	928	Scaffold_2	892760	894667	636	Alkyl sulfatase and related hydrolases, MBL-fold metallo-hydrolase superfamily
P45	987	Scaffold_2	954536	955747	404	Putative esterase
P46	1025	Scaffold_2	993773	995158	462	Lipase 1 (EC 3.1.1.3)
P47	1048	Scaffold_2	1019709	1020590	294	Acyl-CoA thioesterase II (EC 3.1.2.-)
P48	1069	Scaffold_2	1042274	1043173	300	Acyl-CoA thioesterase II (EC 3.1.2.-)
P49	1107	Scaffold_2	1075349	1074225	375	Esterase/lipase
P50	1115	Scaffold_2	1082066	1083022	319	Hydrolase, alpha/beta fold family
P51	1120	Scaffold_2	1086082	1087383	434	Putative esterase
P52	1182	Scaffold_2	1147084	1147935	284	2-hydroxymuconic semialdehyde hydrolase (EC 3.7.1.9)
P53	1200	Scaffold_2	1160930	1160244	229	Phage lysin, glycosyl hydrolase
P54	1315	Scaffold_2	1277766	1276822	315	Putative lipase/esterase
P55	1492	Scaffold_2	1454735	1453293	481	putative phospholipase D family protein
P56	1522	Scaffold_2	1489506	1487170	779	Arylsulfatase (EC 3.1.6.1)
P57	1529	Scaffold_2	1496998	1496132	289	Acyl-CoA thioesterase II (EC 3.1.2.-)
P58	1546	Scaffold_2	1514385	1514786	134	Limonene-1,2-epoxide hydrolase
P59	1551	Scaffold_2	1518150	1519097	316	Esterase/lipase
P60	1558	Scaffold_2	1525799	1525083	239	Putative hydrolase
P61	1585	Scaffold_2	1553372	1551900	491	putative carboxylesterase
P62	1586	Scaffold_2	1554898	1553369	510	Carboxylesterase (EC 3.1.1.1)
P63	1610	Scaffold_2	1579468	1581027	520	IMP cyclohydrolase (EC 3.5.4.10) / Phosphoribosylaminoimidazolecarboxamide formyltransferase (EC 2.1.2.3)
P64	1668	Scaffold_2	1630130	1630957	276	Uncharacterized metal-dependent hydrolase YcfH
P65	1710	Scaffold_2	1675406	1674834	191	Peptidyl-tRNA hydrolase (EC 3.1.1.29)
P66	1718	Scaffold_2	1684234	1684980	249	Amidohydrolase EgtC (hercynylcysteine sulfoxide synthase)
P67	1737	Scaffold_2	1707471	1708307	279	Nucleoside triphosphate pyrophosphohydrolase MazG (EC 3.6.1.8)
P68	1762	Scaffold_2	1734764	1737067	768	diguanylate cyclase/phosphodiesterase (GGDEF & EAL domains) with PAS/PAC sensor(s)
P69	1793	Scaffold_2	1768762	1768337	142	Epoxide hydrolase
P70	1800	Scaffold_2	1776890	1775856	345	Fructose-1,6-bisphosphatase, GlpX type (EC 3.1.3.11)
P71	1802	Scaffold_2	1777880	1777662	73	Exodeoxyribonuclease VII small subunit (EC 3.1.11.6)
P72	1803	Scaffold_2	1779142	1777877	422	Exodeoxyribonuclease VII large subunit (EC 3.1.11.6)
P73	1818	Scaffold_2	1796610	1795513	366	Glycerophosphoryl diester phosphodiesterase (EC 3.1.4.46)
P74	1831	Scaffold_2	1806044	1807048	335	Putative esterase
P75	1832	Scaffold_2	1807045	1808031	329	Putative esterase
P76	1872	Scaffold_2	1845436	1845993	186	Phosphoribohydrolase involved in Mycobacterial cytokinins production, homolog of plant cytokinin-activating enzyme LOG
P77	1902	Scaffold_2	1874598	1873900	233	Putative phosphoesterase
P78	1906	Scaffold_2	1877100	1877954	285	FIG00031715: Predicted metal-dependent phosphoesterases (PHP family)
P79	1915	Scaffold_2	1886154	1885213	314	Putative esterase
P80	1939	Scaffold_2	1916549	1917190	214	lysophospholipase
P81	1947	Scaffold_2	1925367	1924540	276	Putative hydrolase
P82	1974	Scaffold_2	1963659	1964777	373	Putative esterase
P83	1978	Scaffold_2	1968261	1969166	302	3',5'-cyclic-nucleotide phosphodiesterase (EC 3.1.4.17)
P84	1993	Scaffold_2	1987372	1986371	334	MBL-fold metallo-hydrolase superfamily
P85	2034	Scaffold_2	2026212	2027780	523	Carboxylesterase (EC 3.1.1.1)
P86	2052	Scaffold_2	2044287	2043838	150	Propionyl-CoA thioesterase activity
P87	2077	Scaffold_2	2068813	2069871	353	3-hydroxyisobutyryl-CoA hydrolase (EC 3.1.2.4)
P88	2088	Scaffold_2	2079518	2080363	282	Epoxide hydrolase (EC 3.3.2.9)
P89	2095	Scaffold_2	2087510	2088664	385	3'(2'),5'-bisphosphate nucleotidase (EC 3.1.3.7)
P90	2096	Scaffold_2	2088661	2089032	124	limonene-1,2-epoxide hydrolase( EC:3.3.2.8 )
P91	2150	Scaffold_2	2148629	2149696	356	Possible amide hydrolase Rv1333
P92	2152	Scaffold_2	2150537	2151304	256	Metal-dependent hydrolases of the beta-lactamase superfamily III
P93	2163	Scaffold_2	2166710	2168059	450	N-acyl-L-amino acid amidohydrolase (EC 3.5.1.14)
P94	2178	Scaffold_2	2184566	2183745	274	TesB-like acyl-CoA thioesterase 2
P95	2179	Scaffold_2	2185481	2184642	280	Epoxide hydrolase (EC 3.3.2.9)
P96	2222	Scaffold_2	2222459	2222878	140	Thioesterase in siderophore biosynthesis gene cluster
P97	2262	Scaffold_2	2267883	2271146	1088	Ribonuclease E (EC 3.1.26.12)
P98	2283	Scaffold_2	2291458	2292132	225	Glucosyl-3-phosphoglycerate phosphatase (EC 3.1.3.85)
P99	2324	Scaffold_2	2333679	2334221	181	Metal-dependent hydrolase YbeY, involved in rRNA and/or ribosome maturation and assembly
P100	2357	Scaffold_2	2364707	2366005	433	dNTP triphosphohydrolase, broad substrate specificity
P101	2361	Scaffold_2	2370724	2370080	215	hydrolase family protein
P102	2396	Scaffold_2	2405010	2404519	164	Low molecular weight protein tyrosine phosphatase (EC 3.1.3.48)
P103	2397	Scaffold_2	2405692	2404997	232	Phosphoglycolate phosphatase (EC 3.1.3.18)
P104	2399	Scaffold_2	2406780	2407913	378	GTP cyclohydrolase 1 type 2 homolog YbgI @ Bsu YqfO NIF3/CutA domain
P105	2436	Scaffold_2	2439480	2438539	314	Epoxide hydrolase (EC 3.3.2.9)
P106	2494	Scaffold_2	2495629	2492504	1042	Type I restriction-modification system, restriction subunit R (EC 3.1.21.3)
P107	2530	Scaffold_2	2534270	2533434	279	Dienelactone hydrolase family protein
P108	2553	Scaffold_2	2555280	2555837	186	Cell wall-associated hydrolases (invasion-associated proteins)
P109	2554	Scaffold_2	2556162	2557214	351	Cell wall-associated hydrolases (invasion-associated proteins)
P110	2620	Scaffold_2	2628600	2626879	574	Malto-oligosyltrehalose trehalohydrolase (EC 3.2.1.141)
P111	2639	Scaffold_2	2646825	2644486	780	Limit dextrin alpha-1,6-maltotetraose-hydrolase (EC 3.2.1.196)
P112	2688	Scaffold_2	2703797	2705116	440	Triacylglycerol lipase precursor (EC 3.1.1.3)
P113	2708	Scaffold_2	2721574	2722407	278	Histidinol-phosphatase [alternative form] (EC 3.1.3.15)
P114	2713	Scaffold_2	2726036	2726383	116	Phosphoribosyl-AMP cyclohydrolase (EC 3.5.4.19)
P115	2741	Scaffold_4	34717	35739	341	Putative esterase
P116	2785	Scaffold_4	81884	82765	294	Acyl-CoA thioesterase II (EC 3.1.2.-)
P117	2787	Scaffold_4	83581	84552	324	Methenyltetrahydrofolate cyclohydrolase (EC 3.5.4.9) / Methylenetetrahydrofolate dehydrogenase (NADP+) (EC 1.5.1.5)
P118	2816	Scaffold_4	117016	116330	229	MBL-fold metallo-hydrolase superfamily
P119	2818	Scaffold_4	120934	120224	237	Putative esterase
P120	2851	Scaffold_4	151510	152493	328	4-nitrophenylphosphatase (EC 3.1.3.41)
P121	2889	Scaffold_4	191128	191739	204	Uncharacterized Nudix hydrolase NudL
P122	2907	Scaffold_4	210516	211868	451	YscS-like amidohydrolase
P123	2932	Scaffold_4	241680	242378	233	HAD-superfamily hydrolase MSMEG_4183, subfamily IA
P124	2937	Scaffold_4	246297	245488	270	TesB-like acyl-CoA thioesterase 5
P125	2943	Scaffold_4	252215	251658	186	Putative Nudix hydrolase YfcD (EC 3.6.-.-)
P126	2996	Scaffold_4	331265	332500	412	probable triacylglycerol lipase( EC:3.1.1.3 )
P127	2998	Scaffold_4	334169	333036	378	diguanylate cyclase/phosphodiesterase (GGDEF & EAL domains) with PAS/PAC sensor(s)
P128	3011	Scaffold_4	344981	344553	143	putative thioesterase
P129	3029	Scaffold_4	367053	368087	345	Inosine-uridine preferring nucleoside hydrolase (EC 3.2.2.1)
P130	3060	Scaffold_4	401277	400306	324	Putative esterase
P131	3082	Scaffold_4	438232	438969	246	6-phosphogluconolactonase (EC 3.1.1.31), eukaryotic type
P132	3101	Scaffold_4	458122	456794	443	3,4-dihydroxy-2-butanone 4-phosphate synthase (EC 4.1.99.12) / GTP cyclohydrolase II (EC 3.5.4.25)
P133	3109	Scaffold_4	464964	463945	340	Putative lipase
P134	3182	Scaffold_4	541711	542511	267	alpha/beta hydrolase fold
P135	3189	Scaffold_4	548762	548082	227	MBL-fold metallo-hydrolase superfamily
P136	3192	Scaffold_4	553115	550704	804	Guanosine-3',5'-bis(diphosphate) 3'-pyrophosphohydrolase (EC 3.1.7.2) / GTP pyrophosphokinase (EC 2.7.6.5), (p)ppGpp synthetase II
P137	3200	Scaffold_4	561429	560860	190	Crossover junction endodeoxyribonuclease RuvC (EC 3.1.22.4)
P138	3209	Scaffold_4	568100	567249	284	Acyl-CoA thioesterase II (EC 3.1.2.-)
P139	3211	Scaffold_4	569673	568852	274	Acyl-CoA thioesterase II (EC 3.1.2.-)
P140	3243	Scaffold_4	600606	601895	430	Ribonuclease D (EC 3.1.26.3)
P141	3265	Scaffold_4	626428	625934	165	Deoxyuridine 5'-triphosphate nucleotidohydrolase (EC 3.6.1.23)
P142	3270	Scaffold_4	629540	628584	319	Inositol-1-monophosphatase (EC 3.1.3.25)
P143	3273	Scaffold_4	632787	631978	270	Protein tyrosine phosphatase (EC 3.1.3.48)
P144	3293	Scaffold_4	651582	652619	346	Hydrolase, alpha/beta fold family
P145	3324	Scaffold_4	684486	683143	448	Putative esterase
P146	3429	Scaffold_4	795595	793307	763	Acylphosphate phosphohydrolase (EC 3.6.1.7) / [NiFe] hydrogenase metallocenter assembly protein HypF
P147	3454	Scaffold_4	819473	818481	331	Cyclic-di-AMP phosphodiesterase MSMEG_2630
P148	3521	Scaffold_4	882157	883371	405	N-acyl-L-amino acid amidohydrolase (EC 3.5.1.14)
P149	3576	Scaffold_4	932507	931827	227	Ribonuclease HII (EC 3.1.26.4)
P150	3599	Scaffold_4	959207	958923	95	Acylphosphate phosphohydrolase (EC 3.6.1.7)
P151	3603	Scaffold_4	962281	961508	258	Ribonuclease III (EC 3.1.26.3)
P152	3673	Scaffold_4	1038956	1038138	273	NUDIX hydrolase-like protein SCO3573
P153	3675	Scaffold_4	1039886	1042057	724	Limit dextrin alpha-1,6-maltotetraose-hydrolase (EC 3.2.1.196)
P154	3679	Scaffold_4	1044657	1043437	407	Phosphoserine phosphatase (EC 3.1.3.3)
P155	3723	Scaffold_4	1087696	1088676	327	type I phosphodiesterase/nucleotide pyrophosphatase
P156	3735	Scaffold_4	1098694	1099476	261	Histidinol-phosphatase [alternative form] (EC 3.1.3.15)
P157	3749	Scaffold_4	1115533	1114757	259	lipase, class 2
P158	3766	Scaffold_4	1138156	1138944	263	Lipase LipV (EC 3.1.1.1)
P159	3791	Scaffold_4	1161310	1161945	212	Fructose-1,6-bisphosphatase, Mycobacterial type SUP1 (EC 3.1.3.11); Sugar phosphatase SUP1 (EC 3.1.3.23)
P160	3834	Scaffold_4	1203519	1204079	187	NTP pyrophosphohydrolases including oxidative damage repair enzymes
P161	3870	Scaffold_4	1239094	1239423	110	5-hydroxyisourate hydrolase (EC 3.5.2.17)
P162	3911	Scaffold_4	1286373	1285225	383	Possible N-acyl-L-amino acid amidohydrolase amiA1 (EC 3.5.1.-)
P163	3912	Scaffold_4	1287530	1286370	387	N-acyl-L-amino acid amidohydrolase (EC 3.5.1.14)
P164	4064	Scaffold_4	1382073	1384028	652	3D-(3,5/4)-trihydroxycyclohexane-1,2-dione hydrolase (EC 3.7.1.22)
P165	4075	Scaffold_4	1394228	1393677	184	Guanyl-specific ribonuclease (EC 3.1.27.3)
P166	4076	Scaffold_4	1395082	1394237	282	Exodeoxyribonuclease III (EC 3.1.11.2)
P167	4084	Scaffold_4	1404413	1403547	289	Methenyltetrahydrofolate cyclohydrolase (EC 3.5.4.9) / Methylenetetrahydrofolate dehydrogenase (NADP+) (EC 1.5.1.5)
P168	4104	Scaffold_4	1424701	1426233	511	Alkaline phosphatase (EC 3.1.3.1)
P169	4128	Scaffold_4	1447715	1446078	546	Arylsulfatase (EC 3.1.6.1)
P170	4130	Scaffold_4	1448925	1448170	252	Putative hydrolase
P171	4139	Scaffold_4	1457598	1458239	214	phosphoesterase, PA-phosphatase related
P172	4172	Scaffold_4	1494142	1493090	351	Hydrolase, alpha/beta fold family
P173	4237	Scaffold_4	1547567	1546632	312	Lipase LipV
P174	4271	Scaffold_4	1606982	1606245	246	Cyclic amid hydrolase in mycofactocin cluster
P175	4288	Scaffold_4	1619389	1620177	263	TesB-like acyl-CoA thioesterase 3
P176	4381	Scaffold_4	1710270	1709581	230	Thioesterase superfamily protein Rv0356c
P177	4428	Scaffold_4	1754784	1754038	249	3'(2'),5'-bisphosphate nucleotidase (EC 3.1.3.7)
P178	4443	Scaffold_4	1764592	1765587	332	Phosphoserine phosphatase (EC 3.1.3.3)
P179	4449	Scaffold_4	1770436	1769591	282	TesB-like acyl-CoA thioesterase 3
P180	4454	Scaffold_4	1775838	1777271	478	Phosphoserine phosphatase (EC 3.1.3.3) / Acyl-CoA:1-acyl-sn-glycerol-3-phosphate acyltransferase (EC 2.3.1.51)
P181	4466	Scaffold_4	1788410	1787664	249	Putative hydrolase
P182	4469	Scaffold_4	1790614	1791006	131	Thioesterase family protein
P183	4475	Scaffold_4	1795894	1798215	774	Arylsulfatase (EC 3.1.6.1)
P184	4490	Scaffold_4	1813722	1812691	344	Putative hydrolase
P185	4514	Scaffold_4	1836146	1835127	340	Alpha/beta hydrolase fold-3 domain protein
P186	4533	Scaffold_4	1853723	1855432	570	Allophanate hydrolase (EC 3.5.1.54)
P187	4541	Scaffold_4	1863000	1864049	350	Putative esterase
P188	4542	Scaffold_4	1864316	1865332	339	Putative esterase
P189	4544	Scaffold_4	1868306	1867473	278	Hydrolase, alpha/beta fold family
P190	4558	Scaffold_4	1878810	1878025	262	HAD-superfamily subfamily IIA hydrolase, hypothetical 2
P191	4593	Scaffold_4	1914208	1915008	267	Exodeoxyribonuclease III (EC 3.1.11.2)
P192	4617	Scaffold_4	1937762	1938703	314	Putative esterase
P193	4646	Scaffold_4	1964400	1965239	280	(2-pyrone-4,6-)dicarboxylic acid hydrolase
P194	4766	Scaffold_4	2088200	2088724	175	Low molecular weight protein-tyrosine-phosphatase Wzb (EC 3.1.3.48)
P195	4796	Scaffold_4	2125476	2126198	241	putative phosphodiesterase
P196	4867	Scaffold_4	2176936	2178186	417	Peptidase M20D, amidohydrolase
P197	4891	Scaffold_4	2201925	2200945	327	Choloylglycine hydrolase (EC 3.5.1.24)
P198	4892	Scaffold_4	2203850	2201943	636	Alkyl sulfatase and related hydrolases, MBL-fold metallo-hydrolase superfamily
P199	4916	Scaffold_4	2224005	2221645	787	Arylsulfatase (EC 3.1.6.1)
P200	4917	Scaffold_4	2224075	2225160	362	Putative hydrolase
P201	4964	Scaffold_4	2266457	2264544	638	Alkyl sulfatase and related hydrolases, MBL-fold metallo-hydrolase superfamily
P202	4972	Scaffold_4	2272980	2274134	385	Alkaline phosphodiesterase I (EC 3.1.4.1) / Nucleotide pyrophosphatase (EC 3.6.1.9)
P203	4993	Scaffold_4	2299132	2297954	393	beta-glycosyl hydrolase
P204	5015	Scaffold_4	2323830	2324768	313	Lysophospholipase (EC 3.1.1.5)
P205	5053	Scaffold_4	2363603	2364499	299	hydrolase
P206	5083	Scaffold_4	2396411	2397646	412	Enterobactin esterase
P207	5136	Scaffold_4	2474052	2473249	268	Putative hydrolase
P208	5161	Scaffold_4	2499664	2498972	231	lipase/acylhydrolase family protein
P209	5234	Scaffold_4	2570128	2569325	268	Hydrolase, HAD superfamily
P210	5245	Scaffold_4	2578379	2578837	153	Thioesterase
P211	5258	Scaffold_4	2594898	2594026	291	Putative esterase
P212	5259	Scaffold_4	2596121	2594895	409	Amidohydrolase
P213	5263	Scaffold_4	2599292	2597424	623	Exodeoxyribonuclease V alpha chain (EC 3.1.11.5)
P214	5264	Scaffold_4	2602606	2599289	1106	Exodeoxyribonuclease V beta chain (EC 3.1.11.5)
P215	5265	Scaffold_4	2605891	2602610	1094	Exodeoxyribonuclease V gamma chain (EC 3.1.11.5)
P216	5285	Scaffold_4	2625239	2624361	293	4,5-9,10-diseco-3-hydroxy-5,9,17-trioxoandrosta-1(10),2-diene-4-oate hydrolase (EC 3.7.1.17)
P217	5327	Scaffold_4	2666097	2664904	398	probable 1,4-butanediol diacrylate esterase
P218	5340	Scaffold_4	2677741	2680281	847	Trehalose-6-phosphate phosphatase (EC 3.1.3.12)
P219	5346	Scaffold_4	2685097	2685711	205	Allophanate hydrolase 2 subunit 1 (EC 3.5.1.54)
P220	5347	Scaffold_4	2685769	2686641	291	Allophanate hydrolase 2 subunit 2 (EC 3.5.1.54)
P221	5404	Scaffold_4	2744798	2744052	249	Putative hydrolase
P222	5425	Scaffold_4	2765488	2764613	292	Lipase LipV
P223	5426	Scaffold_4	2766450	2765509	314	secreted lipase
P224	5444	Scaffold_4	2780076	2779459	206	GTP cyclohydrolase I (EC 3.5.4.16) type 1
P225	5485	Scaffold_4	2821421	2822596	392	Lipase 1 (EC 3.1.1.3)
P226	5540	Scaffold_4	2884120	2885241	374	diguanylate cyclase/phosphodiesterase (GGDEF & EAL domains) with PAS/PAC sensor(s)
P227	5572	Scaffold_4	2925870	2926688	273	Phosphoserine phosphatase (EC 3.1.3.3)
P228	5589	Scaffold_4	2945334	2946269	312	Epoxide hydrolase (EC 3.3.2.9)
P229	5591	Scaffold_4	2948179	2947460	240	Uncharacterized Nudix hydrolase NudL
P230	5598	Scaffold_4	2952167	2953459	431	Carboxylesterase type B
P231	5606	Scaffold_4	2961240	2960455	262	MBL-fold metallo-hydrolase superfamily
P232	5615	Scaffold_4	2967835	2968803	323	Uncharacterized metalohydrolase SCO3582
P233	5629	Scaffold_4	2982750	2982064	229	HAD-superfamily hydrolase, subfamily IA, variant 3
P234	5721	Scaffold_4	3083868	3084608	247	diguanylate cyclase/phosphodiesterase (GGDEF & EAL domains) with PAS/PAC sensor(s)
P235	5770	Scaffold_4	3135858	3135139	240	Dienelactone hydrolase family protein
P236	5772	Scaffold_4	3137097	3138791	565	5'-nucleotidase (EC 3.1.3.5)
P237	5774	Scaffold_4	3140728	3139718	337	Putative esterase
P238	5819	Scaffold_4	3181386	3180595	264	Metal-dependent hydrolase
P239	5821	Scaffold_4	3183201	3182218	328	probable esterase/ lipase
P240	5860	Scaffold_4	3230455	3229502	318	phospholipase/thioesterase
P241	5866	Scaffold_4	3237934	3237401	178	Putative decaprenylphosphoryl-5-phosphoribose phosphatase (EC 3.1.3.-)
P242	5869	Scaffold_4	3242032	3241109	308	MBL-fold metallo-hydrolase superfamily
P243	5908	Scaffold_4	3283427	3282609	273	Hydrolase
P244	5910	Scaffold_4	3285171	3284407	255	Glycerophosphoryl diester phosphodiesterase (EC 3.1.4.46)
P245	5927	Scaffold_4	3301386	3302648	421	Peptidase M20D, amidohydrolase
P246	6025	Scaffold_4	3405203	3406093	297	Hydrolase, alpha/beta fold family
P247	6073	Scaffold_4	3453889	3455223	445	Serine/threonine phosphatase PPP (EC 3.1.3.16)
P248	6090	Scaffold_4	3473817	3472540	426	Triacylglycerol lipase precursor (EC 3.1.1.3)
P249	6106	Scaffold_4	3493824	3494204	127	Ribonuclease P protein component (EC 3.1.26.5)
P250	6127	Scaffold_4	3515761	3515255	169	Diadenosine hexaphosphate (Ap6A) hydrolase; Bis(5'-nucleosyl)-tetraphosphatase (Ap4A) (Asymmetrical) (EC 3.6.1.17)
P251	6152	Scaffold_4	3541520	3542476	319	Putative hydrolase
P252	5311	Scaffold_4	2649583	2650392	270	hypothetical protein
P253	152	Scaffold_2	130485	131345	287	hypothetical protein
P254	4099	Scaffold_4	1417852	1418742	297	hypothetical protein
P255	4513	Scaffold_4	1834995	1833973	341	hypothetical protein
P256	3417	Scaffold_4	782906	781986	307	hypothetical protein
R1	4ZV7				317	Chain A, Lipase B
R2	BAI99230				296	esterase [Thermobifida alba]
R3	WP_004373894				280	hypothetical protein [Pseudomonas]
R4	WP_003239806				317	triacylglycerol lipase [Pseudomonas]
R5	ADK73612				302	cutinase A precursor [Pseudomonas oleovorans]
R6	BAC67242				239	cutinase-like protein [Cryptococcus sp. S-2]
R7	A0A0K8P6T7				290	Poly(ethylene terephthalate) hydrolase
R8	ADH43200				489	para-nitrobenzylesterase [Bacillus subtilis]
R9	OL660765				651	cutinase
