# Supplementary material for: Insights into the biodegradation of polycaprolactone through genomic analysis of two plastic-degrading Rhodococcus bacteria
Source: Front Microbiol. 2024 Jan 3;14:1284956. doi: 10.3389/fmicb.2023.1284956 (PMC10791956; doi:10.3389/fmicb.2023.1284956)
Supplement: Supplementary Table S3 — Gene products of Rhodococcus opacus R7 used for clustering analysis with reference proteins. The following features are included: protein names, ID from RAST, gene start and stop, aa length, and putative functions. [file Table_3.XLSX]

## Sheet: Table TOT R7
Protein name	Feature ID	Contig	Start	Stop	Length (aa)	Function
P1	30	scaffold00001	29309	30127	273	Alpha/beta hydrolase fold
P2	94	scaffold00001	944946	945671	242	putative thioesterase
P3	135	scaffold00001	987297	988040	248	6-phosphogluconolactonase (EC 3.1.1.31), eukaryotic type
P4	147	scaffold00001	1002196	1000943	418	3,4-dihydroxy-2-butanone 4-phosphate synthase (EC 4.1.99.12) / GTP cyclohydrolase II (EC 3.5.4.25)
P5	156	scaffold00001	1009949	1008972	326	Lipase LipV
P6	228	scaffold00001	1082298	1081381	306	Alpha/beta hydrolase fold-3 domain protein
P7	255	scaffold00001	1112996	1113568	191	thioesterase
P8	276	scaffold00001	1136429	1137508	360	3-hydroxyisobutyryl-CoA hydrolase (EC 3.1.2.4)
P9	279	scaffold00001	1139887	1139090	266	5-nucleotidase SurE (EC 3.1.3.5)
P10	316	scaffold00001	1179694	1178522	391	Epoxide hydrolase (EC 3.3.2.9)
P11	318	scaffold00001	1180529	1180759	77	Sulfatase precursor (EC 3.1.6.1)
P12	359	scaffold00001	1217395	1216580	272	Ureidoglycine aminohydrolase
P13	415	scaffold00001	1272490	1273536	349	3-hydroxyisobutyryl-CoA hydrolase (EC 3.1.2.4)
P14	457	scaffold00001	1313980	1314918	313	Fumarylacetoacetate hydrolase family protein
P15	469	scaffold00001	1325078	1324002	359	Carboxylesterase, type B
P16	490	scaffold00001	1347115	1346435	227	Hydroxyacylglutathione hydrolase (EC 3.1.2.6)
P17	501	scaffold00001	1359620	1359051	190	Crossover junction endodeoxyribonuclease RuvC (EC 3.1.22.4)
P18	507	scaffold00001	1363383	1362529	285	Acyl-CoA thioesterase II (EC 3.1.2.-)
P19	509	scaffold00001	1364891	1364070	274	Acyl-CoA thioesterase II (EC 3.1.2.-)
P20	534	scaffold00001	1392903	1394192	430	Ribonuclease D (EC 3.1.26.3)
P21	559	scaffold00001	1423407	1422892	172	Deoxyuridine 5'-triphosphate nucleotidohydrolase (EC 3.6.1.23)
P22	563	scaffold00001	1426324	1425497	276	Inositol-1-monophosphatase (EC 3.1.3.25)
P23	583	scaffold00001	1446704	1446033	224	Putative hydrolase in cluster with formaldehyde/S-nitrosomycothiol reductase MscR
P24	585	scaffold00001	1448037	1449074	346	Hydrolase, alpha/beta fold family functionally coupled to Phosphoribulokinase
P25	597	scaffold00001	1461150	1460071	360	possible hydrolase
P26	775	scaffold00001	1633038	1632682	119	Endonuclease (EC 3.1.-.-)
P27	782	scaffold00001	1640531	1639851	227	Ribonuclease HII (EC 3.1.26.4)
P28	799	scaffold00001	1660993	1660733	87	Acylphosphate phosphohydrolase (EC 3.6.1.7), putative
P29	804	scaffold00001	1664800	1664042	253	Ribonuclease III (EC 3.1.26.3)
P30	825	scaffold00001	1686284	1687219	312	Hydrolase MutT1 (EC 3.6.1.-)
P31	881	scaffold00001	1744994	1743774	407	Phosphoserine phosphatase (EC 3.1.3.3)
P32	905	scaffold00001	1767791	1766949	281	carboxylesterase
P33	923	scaffold00001	1781988	1782788	267	Histidinol-phosphatase [alternative form] (EC 3.1.3.15)
P34	951	scaffold00001	1819105	1819944	280	Lipase LipV
P35	953	scaffold00001	1821542	1820277	422	probable triacylglycerol lipase( EC:3.1.1.3 )
P36	1017	scaffold00001	1885214	1885762	183	NTP pyrophosphohydrolases including oxidative damage repair enzymes
P37	1077	scaffold00001	1960658	1959507	384	N-acyl-L-amino acid amidohydrolase AmiA1 (EC 3.5.1.-)
P38	1098	scaffold00001	1981172	1980366	269	Exodeoxyribonuclease III (EC 3.1.11.2)
P39	1104	scaffold00001	1987957	1987088	290	Methylenetetrahydrofolate dehydrogenase (NADP+) (EC 1.5.1.5) / Methenyltetrahydrofolate cyclohydrolase (EC 3.5.4.9)
P40	1158	scaffold00001	2041840	2040776	355	HMP-PP hydrolase (pyridoxal phosphatase) Cof, detected in genetic screen for thiamin metabolic genes (PMID:15292217)
P41	1172	scaffold00001	2055303	2054386	306	NG,NG-dimethylarginine dimethylaminohydrolase 1 (EC 3.5.3.18)
P42	1238	scaffold00001	2113548	2112643	302	Lipase LipV
P43	1268	scaffold00001	2181879	2181157	241	Creatinine amidohydrolase (EC 3.5.2.10)
P44	1306	scaffold00001	2223500	2225866	789	Sulfatase precursor (EC 3.1.6.1)
P45	1315	scaffold00001	2233841	2233374	156	possible lysophospholipase
P46	1343	scaffold00001	2268906	2269826	307	putative esterase
P47	1351	scaffold00001	2277175	2276321	285	COG0613, Predicted metal-dependent phosphoesterases (PHP family)
P48	1354	scaffold00001	2279081	2279758	226	probable phosphoesterase
P49	1395	scaffold00001	2343203	2340819	795	Arylsulfatase (EC 3.1.6.1)
P50	1424	scaffold00001	2371578	2371201	126	5-methyl-dCTP pyrophosphohydrolase (EC 3.6.1.-)
P51	1449	scaffold00001	2395061	2393853	403	putative esterase
P52	1468	scaffold00001	2412995	2414776	594	Phosphodiesterase/alkaline phosphatase D
P53	1504	scaffold00001	2451295	2452479	395	Exodeoxyribonuclease VII large subunit (EC 3.1.11.6)
P54	1505	scaffold00001	2452483	2452713	77	Exodeoxyribonuclease VII small subunit (EC 3.1.11.6)
P55	1507	scaffold00001	2453487	2454527	347	Fructose-1,6-bisphosphatase, GlpX type (EC 3.1.3.11)
P56	1531	scaffold00001	2478152	2479174	341	SGNH hydrolase family
P57	1572	scaffold00001	2524468	2523317	384	secretory lipase
P58	1579	scaffold00001	2532299	2531424	292	2-hydroxymuconic semialdehyde hydrolase (EC 3.7.1.9)
P59	1590	scaffold00001	2542092	2541490	201	Phosphoesterase
P60	1607	scaffold00001	2560896	2560099	266	glycoside hydrolase, family 16
P61	1616	scaffold00001	2570216	2569350	289	Nucleoside triphosphate pyrophosphohydrolase MazG (EC 3.6.1.8)
P62	1679	scaffold00001	2645031	2645603	191	Peptidyl-tRNA hydrolase (EC 3.1.1.29)
P63	1736	scaffold00001	2702435	2703874	480	Phosphoserine phosphatase (EC 3.1.3.3) / 1-acyl-sn-glycerol-3-phosphate acyltransferase (EC 2.3.1.51)
P64	1807	scaffold00001	2772479	2770923	519	IMP cyclohydrolase (EC 3.5.4.10) / Phosphoribosylaminoimidazolecarboxamide formyltransferase (EC 2.1.2.3)
P65	1826	scaffold00001	2794430	2795959	510	Probable carboxylesterase LipT (EC 3.1.1.-)
P66	1827	scaffold00001	2796223	2797425	401	carboxylesterase( EC:3.1.1.1 )
P67	1935	scaffold00001	2929488	2927539	650	putative acyl-peptide hydrolase
P68	1945	scaffold00001	2939812	2938847	322	possible triacylglycerol lipase
P69	1960	scaffold00001	2957459	2958883	475	3,4-dihydroxy-2-butanone 4-phosphate synthase (EC 4.1.99.12) / GTP cyclohydrolase II (EC 3.5.4.25)
P70	1990	scaffold00001	3001056	3000022	345	putative esterase
P71	2048	scaffold00001	3068364	3069326	321	putative lipase
P72	2068	scaffold00001	3091246	3090371	292	Fumarylacetoacetate hydrolase family protein
P73	2077	scaffold00001	3098218	3099681	488	3,4-dihydroxy-2-butanone 4-phosphate synthase (EC 4.1.99.12) / GTP cyclohydrolase II (EC 3.5.4.25)
P74	2097	scaffold00001	3124540	3125400	287	putative hydrolase
P75	2101	scaffold00001	3127799	3128188	130	similar to Limonene-1 2-epoxide hydrolase
P76	2106	scaffold00001	3132143	3133069	309	6-hexanolactone hydrolase
P77	2164	scaffold00001	3197879	3198742	288	putative hydrolase
P78	2167	scaffold00001	3200318	3199365	318	Esterase/lipase/thioesterase
P79	2253	scaffold00001	3286867	3285878	330	putative esterase
P80	2258	scaffold00001	3291669	3290740	310	hydrolase, alpha/beta hydrolase fold family
P81	2325	scaffold00001	3370797	3371585	263	putative hydrolase/acyltransferase
P82	2331	scaffold00001	3376955	3376068	296	possible hydrolase
P83	2333	scaffold00001	3378597	3377662	312	Alpha/beta hydrolase fold-3 domain protein
P84	2361	scaffold00001	3407271	3406066	402	putative esterase
P85	2467	scaffold00001	3572993	3574030	346	putative esterase
P86	2568	scaffold00001	3685194	3686138	315	Esterase/lipase
P87	2573	scaffold00001	3691527	3692408	294	Fumarylacetoacetate hydrolase family protein
P88	2599	scaffold00001	3715434	3716318	295	Hydrolase, alpha/beta hydrolase fold family
P89	2719	scaffold00001	3851088	3851783	232	putative esterase
P90	2752	scaffold00001	3882232	3883395	388	Epoxide hydrolase
P91	2766	scaffold00001	3892498	3893910	471	triacylglycerol lipase( EC:3.1.1.3 )
P92	2774	scaffold00001	3916310	3915111	400	diguanylate cyclase/phosphodiesterase (GGDEF & EAL domains) with PAS/PAC sensor(s)
P93	2775	scaffold00001	3917160	3916357	268	Beta-ketoadipate enol-lactone hydrolase (EC 3.1.1.24)
P94	2850	scaffold00001	3997726	3996893	278	possible hydrolase
P95	2880	scaffold00001	4025402	4024584	273	alpha/beta hydrolase fold
P96	2901	scaffold00001	4045794	4044970	275	HMP-PP hydrolase (pyridoxal phosphatase) Cof, detected in genetic screen for thiamin metabolic genes (PMID:15292217)
P97	2929	scaffold00001	4074685	4073147	513	Arylsulfatase (EC 3.1.6.1)
P98	2932	scaffold00001	4078323	4077535	263	Lysophospholipase (EC 3.1.1.5); Monoglyceride lipase (EC 3.1.1.23); putative
P99	2974	scaffold00001	4129796	4128918	293	2-hydroxy-6-oxo-6-phenylhexa-2,4-dienoate hydrolase (EC 3.7.1.-)
P100	3005	scaffold00001	4157933	4158262	110	5-Hydroxyisourate Hydrolase (HIUase) (EC 3.5.2.17)
P101	3014	scaffold00001	4169253	4168309	315	probable hydrolase
P102	3030	scaffold00001	4183866	4186310	815	Trehalose-6-phosphate phosphatase (EC 3.1.3.12)
P103	3039	scaffold00001	4194184	4194804	207	Allophanate hydrolase 2 subunit 1 (EC 3.5.1.54)
P104	3057	scaffold00001	4215237	4216136	300	Allophanate hydrolase 2 subunit 2 (EC 3.5.1.54)
P105	3075	scaffold00001	4233606	4232851	252	Hydrolase, alpha/beta fold family
P106	3083	scaffold00001	4237809	4238252	148	Thiocyanate hydrolase beta subunit (EC 3.5.5.8)
P107	3092	scaffold00001	4245794	4244871	308	Lipase LipV
P108	3106	scaffold00001	4256203	4255592	204	GTP cyclohydrolase I (EC 3.5.4.16) type 1
P109	3175	scaffold00001	4333559	4334395	279	Phosphoserine phosphatase (EC 3.1.3.3)
P110	3186	scaffold00001	4348516	4349454	313	Epoxide hydrolase (EC 3.3.2.9)
P111	3188	scaffold00001	4351410	4350649	254	Hypothetical nudix hydrolase YeaB
P112	3193	scaffold00001	4354972	4354181	264	FIG146518: Zn-dependent hydrolases, including glyoxylases
P113	3215	scaffold00001	4377763	4376645	373	putative exported lipase
P114	3222	scaffold00001	4383582	4385951	790	Sulfatase precursor (EC 3.1.6.1)
P115	3227	scaffold00001	4391134	4392942	603	alkyl sulfatase (EC 3.1.6.-)
P116	3255	scaffold00001	4424454	4425287	278	Esterase/lipase
P117	3273	scaffold00001	4442408	4441491	306	phosphoesterase, PA-phosphatase related
P118	3332	scaffold00001	4519829	4518510	440	Alkyl sulfatase or beta-lactamase (EC 3.1.6.-)
P119	3336	scaffold00001	4525164	4523941	408	enterochelin esterase
P120	3403	scaffold00001	4586363	4588063	567	5'-nucleotidase (EC 3.1.3.5)
P121	3404	scaffold00001	4589073	4588072	334	putative esterase
P122	3448	scaffold00001	4634211	4633174	346	probable esterase/ lipase
P123	3468	scaffold00001	4665688	4663775	638	putative esterase
P124	3470	scaffold00001	4668103	4667093	337	putative esterase
P125	3480	scaffold00001	4680958	4680137	274	Cof family hydrolase
P126	3502	scaffold00001	4701762	4700572	397	probable lipase
P127	3505	scaffold00001	4704317	4703553	255	Glycerophosphoryl diester phosphodiesterase (EC 3.1.4.46)
P128	3550	scaffold00001	4745368	4744586	261	Beta-ketoadipate enol-lactone hydrolase (EC 3.1.1.24)
P129	3568	scaffold00001	4766047	4765046	334	Ribonuclease BN (EC 3.1.-.-)
P130	3619	scaffold00001	4820210	4819365	282	Fumarylacetoacetate hydrolase family protein
P131	3623	scaffold00001	4824401	4823460	314	lipase/esterase, putative
P132	3660	scaffold00001	4858454	4859266	271	putative carbon-nitrogen hydrolase
P133	3669	scaffold00001	4868441	4867560	294	amidohydrolase 2
P134	3677	scaffold00001	4876093	4876944	284	amidohydrolase 2
P135	3692	scaffold00001	4894256	4893063	398	probable 1,4-butanediol diacrylate esterase
P136	3697	scaffold00001	4899635	4898715	307	2-pyrone-4,6-dicarboxylic acid hydrolase
P137	3715	scaffold00001	4912794	4913543	250	Protein tyrosine phosphatase (EC 3.1.3.48)
P138	3716	scaffold00001	4913569	4914432	288	3',5'-cyclic-nucleotide phosphodiesterase (EC 3.1.4.17)
P139	3719	scaffold00001	4916320	4917162	281	3',5'-cyclic-nucleotide phosphodiesterase (EC 3.1.4.17)
P140	3742	scaffold00001	4940395	4939187	403	6-aminohexanoate-dimer hydrolase (EC 3.5.1.46)
P141	3834	scaffold00001	5037287	5038093	269	possible alpha/beta hydrolase
P142	3865	scaffold00001	5066949	5068418	490	Serine/threonine phosphatase PPP (EC 3.1.3.16)
P143	3901	scaffold00001	5106442	5106729	96	Ribonuclease P protein component (EC 3.1.26.5)
P144	3973	scaffold00001	5178083	5180437	785	Arylsulfatase (EC 3.1.6.1)
P145	4017	scaffold00001	5220776	5220093	228	phosphonoacetaldehyde hydrolase
P146	4066	scaffold00001	5273037	5272024	338	putative esterase
P147	4150	scaffold00001	5387127	5387915	263	hypothetical protein possibly connected to lactam utilization and allophanate hydrolase
P148	4152	scaffold00001	5388657	5389307	217	Allophanate hydrolase 2 subunit 1 (EC 3.5.1.54)
P149	4153	scaffold00001	5389304	5390167	288	Allophanate hydrolase 2 subunit 2 (EC 3.5.1.54)
P150	4182	scaffold00001	5423279	5424514	412	Metal-dependent hydrolase involved in phosphonate metabolism
P151	4186	scaffold00001	5428301	5429056	252	Inositol-1-monophosphatase (EC 3.1.3.25)
P152	4252	scaffold00001	5499297	5498377	307	Esterase/lipase
P153	4254	scaffold00001	5501409	5500456	318	phosphotriesterase
P154	4255	scaffold00001	5502445	5501459	329	putative esterase
P155	4287	scaffold00001	5539127	5540317	397	Epoxide hydrolase (EC 3.3.2.9)
P156	4293	scaffold00001	5549386	5548394	331	Esterase/lipase
P157	4330	scaffold00001	5591103	5591570	156	Possible hydrolase mutT1 (EC 3.-.-.-)
P158	4342	scaffold00001	5600451	5601329	293	probable hydrolase
P159	4348	scaffold00001	5607359	5608126	256	Beta-ketoadipate enol-lactone hydrolase (EC 3.1.1.24)
P160	4403	scaffold00001	5655319	5657697	793	Choline-sulfatase (EC 3.1.6.6)
P161	4421	scaffold00001	5677990	5678601	204	Allophanate hydrolase 2 subunit 1 (EC 3.5.1.54)
P162	4422	scaffold00001	5678594	5679637	348	Allophanate hydrolase 2 subunit 2 (EC 3.5.1.54)
P163	4472	scaffold00001	5731752	5730886	289	probable 5-valerolactone hydrolase
P164	4593	scaffold00001	5871089	5870031	353	6-aminohexanoate-dimer hydrolase( EC:3.5.1.46 )
P165	4626	scaffold00001	5908816	5907866	317	Dienelactone hydrolase and related enzymes
P166	4633	scaffold00001	5916221	5915346	292	possible hydrolase
P167	4638	scaffold00001	5922531	5921605	309	Dienelactone hydrolase and related enzymes
P168	4639	scaffold00001	5923496	5922570	309	Dienelactone hydrolase and related enzymes
P169	4681	scaffold00001	5966893	5966075	273	6-hexanolactone hydrolase
P170	4705	scaffold00001	5989345	5990064	240	TesB-like acyl-CoA thioesterase 4
P171	4737	scaffold00001	6022250	6023146	299	Dienelactone hydrolase and related enzymes
P172	4777	scaffold00001	6062070	6063332	421	3,4-dihydroxy-2-butanone 4-phosphate synthase (EC 4.1.99.12) / GTP cyclohydrolase II (EC 3.5.4.25)
P173	4808	scaffold00001	6097466	6098701	412	Epoxide hydrolase (EC 3.3.2.9)
P174	4830	scaffold00001	6126546	6127589	348	Ribonuclease BN (EC 3.1.-.-)
P175	4858	scaffold00001	6158346	6156394	651	Epi-inositol hydrolase (EC 3.7.1.-)
P176	4865	scaffold00001	6166069	6167256	396	Fumarylacetoacetate hydrolase family protein
P177	4869	scaffold00001	6171200	6171850	217	Phosphoglycolate phosphatase (EC 3.1.3.18)
P178	4876	scaffold00001	6179720	6180574	285	alpha/beta hydrolase fold
P179	4890	scaffold00001	6196572	6195754	273	putative lipase
P180	4904	scaffold00001	6210982	6211881	300	probable hydrolase
P181	4939	scaffold00001	6247851	6249044	398	Fumarylacetoacetate hydrolase family protein
P182	4950	scaffold00001	6261547	6261170	126	putative hydrolase
P183	4951	scaffold00001	6262247	6261834	138	Phenylacetic acid degradation protein PaaD, thioesterase
P184	5106	scaffold00001	6420653	6419670	328	2-hydroxymuconic semialdehyde hydrolase (EC 3.7.1.9)
P185	5141	scaffold00001	6454081	6454878	266	alpha/beta hydrolase fold
P186	5144	scaffold00001	6455583	6455287	99	Triacylglycerol lipase precursor (EC 3.1.1.3)
P187	5193	scaffold00001	6505068	6504148	307	possible secreted hydrolase
P188	5204	scaffold00001	6516626	6515736	297	Hydrolase, alpha/beta hydrolase fold family
P189	5205	scaffold00001	6517618	6516707	304	amidohydrolase 2
P190	5206	scaffold00001	6517696	6518493	266	alpha/beta hydrolase fold
P191	5209	scaffold00001	6523655	6521301	785	Arylsulfatase (EC 3.1.6.1)
P192	5218	scaffold00001	6531782	6532414	211	Putative hydrolase in cluster with formaldehyde/S-nitrosomycothiol reductase MscR
P193	5291	scaffold00001	6607489	6606695	265	possible hydrolase
P194	5307	scaffold00001	6621460	6622704	415	peptidase M20D, amidohydrolase
P195	5324	scaffold00001	6644387	6645340	318	putative esterase
P196	5334	scaffold00001	6652976	6654511	512	Phospholipase C 4 precursor (EC 3.1.4.3)
P197	5387	scaffold00001	6705630	6704965	222	HAD-superfamily hydrolase subfamily IA, variant 3
P198	5455	scaffold00001	6798142	6797195	316	acyl-CoA hydrolase
P199	5470	scaffold00001	6813546	6814517	324	probable lipase( EC:3.1.1.3 )
P200	5474	scaffold00001	6818213	6817374	280	Monoglyceride lipase (EC 3.1.1.23)
P201	5559	scaffold00001	6904484	6905086	201	Ribonuclease HI (EC 3.1.26.4)
P202	5573	scaffold00001	6917430	6918515	362	lipase
P203	5590	scaffold00001	6932390	6931635	252	(2-pyrone-4,6-)dicarboxylic acid hydrolase
P204	5657	scaffold00001	7018673	7017870	268	Exodeoxyribonuclease III (EC 3.1.11.2)
P205	5681	scaffold00001	7041683	7042555	291	possible hydrolase
P206	5686	scaffold00001	7047183	7047962	260	HAD-superfamily subfamily IIA hydrolase, hypothetical 2
P207	5689	scaffold00001	7050727	7051710	328	putative esterase
P208	5693	scaffold00001	7053282	7054325	348	putative esterase
P209	5700	scaffold00001	7062505	7060760	582	Allophanate hydrolase (EC 3.5.1.54)
P210	5759	scaffold00001	7121062	7121727	222	Hypothetical isochorismatase hydrolase
P211	5776	scaffold00001	7138221	7139063	281	TesB-like acyl-CoA thioesterase 3
P212	5781	scaffold00001	7143870	7142884	329	Phosphoserine phosphatase (EC 3.1.3.3)
P213	5833	scaffold00001	7188782	7191109	776	Sulfatase precursor (EC 3.1.6.1)
P214	5936	scaffold00001	7297094	7295847	416	probable triacylglycerol lipase( EC:3.1.1.3 )
P215	5942	scaffold00001	7302267	7301497	257	Endonuclease IV (EC 3.1.21.2)
P216	5974	scaffold00001	7332321	7331482	280	alpha/beta hydrolase fold
P217	6001	scaffold00001	7364656	7367916	1087	Exodeoxyribonuclease V gamma chain (EC 3.1.11.5)
P218	6002	scaffold00001	7367913	7371224	1104	Exodeoxyribonuclease V beta chain (EC 3.1.11.5)
P219	6003	scaffold00001	7371221	7373089	623	Exodeoxyribonuclease V alpha chain (EC 3.1.11.5)
P220	6029	scaffold00001	7404358	7403465	298	Methylenetetrahydrofolate dehydrogenase (NADP+) (EC 1.5.1.5) / Methenyltetrahydrofolate cyclohydrolase (EC 3.5.4.9)
P221	6070	scaffold00001	7453276	7452293	328	Dienelactone hydrolase family
P222	6122	scaffold00001	7508516	7510510	665	Palmitoyl-CoA hydrolase( EC:3.1.2.2 )
P223	6133	scaffold00001	7518766	7519722	319	putative ribosylglycohydrolase
P224	6166	scaffold00001	7547851	7548780	310	3',5'-cyclic-nucleotide phosphodiesterase (EC 3.1.4.17)
P225	6226	scaffold00001	7610061	7609072	330	probable esterase
P226	6256	scaffold00001	7638282	7637785	166	putative 4-hydroxybenzoyl-CoA thioesterase
P227	6262	scaffold00001	7644027	7643683	115	5-Hydroxyisourate Hydrolase (HIUase) (EC 3.5.2.17)
P228	6291	scaffold00001	7672513	7673583	357	3-hydroxyisobutyryl-CoA hydrolase (EC 3.1.2.4)
P229	6302	scaffold00001	7683972	7684820	283	Epoxide hydrolase (EC 3.3.2.9)
P230	6306	scaffold00001	7686763	7687449	229	Low molecular weight protein-tyrosine-phosphatase Wzb (EC 3.1.3.48)
P231	6314	scaffold00001	7695593	7695994	134	limonene-1,2-epoxide hydrolase( EC:3.3.2.8 )
P232	6316	scaffold00001	7696733	7697725	331	parathion hydrolase
P233	6389	scaffold00001	7786133	7787203	357	possible hydrolase
P234	6394	scaffold00001	7789922	7790611	230	Metal-dependent hydrolases of the beta-lactamase superfamily III
P235	6417	scaffold00001	7819583	7818732	284	Epoxide hydrolase (EC 3.3.2.9)
P236	6431	scaffold00001	7832803	7833225	141	Thioesterase in siderophore biosynthesis gene cluster
P237	6471	scaffold00001	7879196	7877244	651	Epi-inositol hydrolase (EC 3.7.1.-)
P238	6483	scaffold00001	7890900	7891436	179	Phosphoesterase
P239	6515	scaffold00001	7921766	7925191	1142	Ribonuclease E (EC 3.1.26.12)
P240	6535	scaffold00001	7943717	7944376	220	Glucosyl-3-phosphoglycerate phosphatase (EC 3.1.3.85)
P241	6553	scaffold00001	7960360	7961121	254	possible hydrolase
P242	6608	scaffold00001	8018687	8019649	321	alpha/beta hydrolase fold
P243	6618	scaffold00001	8027775	8029073	433	Deoxyguanosinetriphosphate triphosphohydrolase (EC 3.1.5.1)
P244	6649	scaffold00001	8058042	8057569	158	Low molecular weight protein tyrosine phosphatase (EC 3.1.3.48)
P245	6650	scaffold00001	8058730	8058029	234	Phosphoglycolate phosphatase (EC 3.1.3.18)
P246	6658	scaffold00001	8065358	8066161	268	possible hydrolase
P247	6773	scaffold00001	8191990	8190302	563	Malto-oligosyltrehalose trehalohydrolase (EC 3.2.1.141)
P248	6813	scaffold00001	8229435	8230268	278	Histidinol-phosphatase [alternative form] (EC 3.1.3.15)
P249	6815	scaffold00001	8231035	8231379	115	Phosphoribosyl-AMP cyclohydrolase (EC 3.5.4.19)
P250	6830	scaffold00001	8248659	8249537	293	Acyl-CoA thioesterase II (EC 3.1.2.-)
P251	6897	scaffold00001	8321244	8322239	332	4-nitrophenylphosphatase (EC 3.1.3.41)
P252	6922	scaffold00001	8346268	8346888	207	Hypothetical nudix hydrolase YeaB
P253	6974	scaffold00001	8407017	8407667	217	possible hydrolase
P254	6979	scaffold00001	8411515	8410679	279	TesB-like acyl-CoA thioesterase 5
P255	6984	scaffold00001	8416492	8415944	183	Putative Nudix hydrolase YfcD (EC 3.6.-.-)
P256	7033	scaffold00001	95009	95860	284	putative hydrolase
P257	7045	scaffold00001	110023	109133	297	Hydrolase, alpha/beta fold family
P258	7046	scaffold00001	111012	111755	248	Beta-ketoadipate enol-lactone hydrolase (EC 3.1.1.24)
P259	7048	scaffold00001	112993	113859	289	Hydrolase, alpha/beta fold family functionally coupled to Phosphoribulokinase
P260	7052	scaffold00001	119372	118425	316	Alpha/beta hydrolase fold
P261	7067	scaffold00001	137636	138496	287	putative hydrolase
P262	7085	scaffold00001	158542	159459	306	putative hydrolase
P263	7091	scaffold00001	168378	168076	101	3',5'-cyclic-nucleotide phosphodiesterase (EC 3.1.4.17)
P264	7105	scaffold00001	188866	187931	312	Lipase/esterase
P265	7156	scaffold00001	241929	242834	302	hydrolase
P266	7162	scaffold00001	249189	248257	311	putative lipase
P267	7163	scaffold00001	249417	250160	248	alpha/beta hydrolase fold
P268	7168	scaffold00001	255397	256296	300	probable 5-valerolactone hydrolase
P269	7214	scaffold00001	308718	307606	371	Hydrolase, alpha/beta fold family functionally coupled to Phosphoribulokinase
P270	7266	scaffold00001	348230	349114	295	Gluconolactonase (EC 3.1.1.17)
P271	7277	scaffold00001	370225	371766	514	carboxylesterase, type B
P272	7398	scaffold00001	481755	480709	349	Predicted metal-dependent hydrolase of the TIM-barrel fold
P273	7427	scaffold00001	519686	521332	549	predicted hydrolase or acyltransferase
P274	7467	scaffold00001	561585	562469	295	2-hydroxy-6-oxo-6-phenylhexa-2,4-dienoate hydrolase (EC 3.7.1.-)
P275	7468	scaffold00001	562660	563106	149	possible thioesterase
P276	7505	scaffold00001	596406	597320	305	Exodeoxyribonuclease III (EC 3.1.11.2)
P277	7513	scaffold00001	602393	603799	469	diguanylate cyclase/phosphodiesterase (GGDEF & EAL domains) with PAS/PAC sensor(s)
P278	7524	scaffold00001	613261	614232	324	Inosine-uridine preferring nucleoside hydrolase (EC 3.2.2.1)
P279	7536	scaffold00001	621821	622531	237	Protein tyrosine phosphatase (EC 3.1.3.48)
P280	7543	scaffold00001	628545	627691	285	2-hydroxy-6-oxo-6-phenylhexa-2,4-dienoate hydrolase (EC 3.7.1.-)
P281	7554	scaffold00001	638169	639440	424	GTP cyclohydrolase II homolog
P282	7592	scaffold00001	674507	675313	269	Alpha/beta hydrolase fold (EC 3.8.1.5)
P283	7659	scaffold00001	731265	729610	552	Amidohydrolase-like protein
P284	7679	scaffold00001	803449	804669	407	probable triacylglycerol lipase( EC:3.1.1.3 )
P285	7694	scaffold00001	818898	818209	230	hydrolase, haloacid dehalogenase-like family
P286	7708	scaffold00001	829535	829092	148	Ribonuclease BN (EC 3.1.-.-)
P287	7741	scaffold00001	855620	854766	285	alpha/beta hydrolase fold
P288	7743	scaffold00001	857469	856501	323	hydrolase
P289	7759	scaffold00001	875028	871387	1214	Trehalose-6-phosphate phosphatase (EC 3.1.3.12)
P290	7762	scaffold00001	878139	876955	395	putative esterase
P291	7792	scaffold00001	902793	903617	275	hydrolase
P292	7796	scaffold00001	906786	906325	154	Putative esterase
P293	7816	scaffold00001	929199	930236	346	Inosine-uridine preferring nucleoside hydrolase (EC 3.2.2.1)
P294	7956	scaffold00002	143542	145083	514	Hydrolase, alpha/beta hydrolase fold family
P295	8007	scaffold00002	197708	196821	296	epoxide hydrolase
P296	8022	scaffold00002	207693	208904	404	2-hydroxy-6-oxo-6-phenylhexa-2,4-dienoate hydrolase (EC 3.7.1.-)
P297	8069	scaffold00002	246667	245870	266	Hydrolase (HAD superfamily)
P298	8073	scaffold00002	249760	251526	589	hydrolase, CocE/NonD family
P299	8078	scaffold00002	255101	254049	351	putative exported lipase
P300	8166	scaffold00002	347743	346949	265	hypothetical protein possibly connected to lactam utilization and allophanate hydrolase
P301	8169	scaffold00002	350639	349713	309	Allophanate hydrolase 2 subunit 2 (EC 3.5.1.54)
P302	8170	scaffold00002	351275	350640	212	Allophanate hydrolase 2 subunit 1 (EC 3.5.1.54)
P303	8189	scaffold00002	369985	371109	375	Unsaturated glucuronyl hydrolase (EC 3.2.1.-)
P304	8193	scaffold00002	375159	376115	319	Inosine-uridine preferring nucleoside hydrolase (EC 3.2.2.1)
P305	8196	scaffold00002	379313	378507	269	6-phosphogluconolactonase (EC 3.1.1.31), eukaryotic type
P306	8199	scaffold00002	383597	382977	207	Phosphoserine phosphatase (EC 3.1.3.3)
P307	8213	scaffold00002	397930	398931	334	Fructose-1,6-bisphosphatase, GlpX type (EC 3.1.3.11)
P308	8270	scaffold00002	470961	471608	216	possible DNA hydrolase
P309	8313	scaffold00002	532302	531661	214	GTP cyclohydrolase I (EC 3.5.4.16) type 1
P310	8434	scaffold00002	642017	641124	298	Fumarylacetoacetate hydrolase family protein
P311	8443	scaffold00002	646371	645640	244	salicylate esterase
P312	8497	scaffold00003	52326	53237	304	6-hexanolactone hydrolase
P313	8525	scaffold00003	84931	85713	261	3',5'-cyclic-nucleotide phosphodiesterase (EC 3.1.4.17)
P314	8594	scaffold00003	163471	162893	193	alpha/beta hydrolase fold
P315	8614	scaffold00003	191115	191273	53	probable hydrolase
P316	8624	scaffold00003	200205	199474	244	Hydrolase
P317	8792	scaffold00003	364395	365276	294	Fumarylacetoacetate hydrolase family protein
P318	8804	scaffold00003	373418	373666	83	Fumarylacetoacetate hydrolase family protein
P319	8822	scaffold00003	393466	392558	303	putative hydrolase
P320	8834	scaffold00003	403041	402241	267	putative hydrolase
P321	8840	scaffold00003	409325	408642	228	2-hydroxymuconic semialdehyde hydrolase (EC 3.7.1.9)
P322	8841	scaffold00003	410475	409612	288	putative hydrolase
P323	8849	scaffold00003	417509	416652	286	2-hydroxy-6-oxo-6-phenylhexa-2,4-dienoate hydrolase (EC 3.7.1.-)
P324	8928	scaffold00004	78655	79608	318	possible hydrolase
P325	8972	scaffold00004	112034	113053	340	probable lipase
P326	8973	scaffold00004	113932	115089	386	probable lipase
P327	8987	scaffold00004	125986	126486	167	Hydrolase/acyltransferase in BltB locus
P328	9018	scaffold00004	154849	154022	276	hydrolase, alpha/beta fold family
P329	9157	scaffold00004	296064	298193	710	Hypothetical nudix hydrolase YeaB
P330	9158	scaffold00004	300605	298272	778	Trehalose-6-phosphate phosphatase (EC 3.1.3.12)
P331	9178	scaffold00004	320977	320189	263	Alpha/beta hydrolase fold
P332	9192	scaffold00004	333615	332263	451	Hydroxyacylglutathione hydrolase (EC 3.1.2.6)
P333	9279	scaffold00005	56806	57618	271	putative N-formylglutamate aminohydrolase
P334	9305	scaffold00005	82540	83313	258	Protein tyrosine phosphatase (EC 3.1.3.48)
P335	9310	scaffold00005	88236	87343	298	Fumarylacetoacetate hydrolase family protein
P336	9343	scaffold00005	119070	118750	107	Fumarylacetoacetate hydrolase family protein
P337	7703	scaffold00001	826027	827742	572	hypothetical protein
P338	532	scaffold00001	1391311	1390043	423	LipO
P339	6544	scaffold00001	7950758	7952332	525	hypothetical protein
P340	6233	scaffold00001	7615903	7617456	518	hypothetical protein
P341	4205	scaffold00001	5451382	5452326	315	hypothetical protein
R1	4ZV7				317	Chain A, Lipase B
R2	BAI99230				296	esterase [Thermobifida alba]
R3	WP_004373894				280	hypothetical protein [Pseudomonas]
R4	WP_003239806				317	triacylglycerol lipase [Pseudomonas]
R5	ADK73612				302	cutinase A precursor [Pseudomonas oleovorans]
R6	BAC67242				239	cutinase-like protein [Cryptococcus sp. S-2]
R7	A0A0K8P6T7				290	Poly(ethylene terephthalate) hydrolase
R8	ADH43200				489	para-nitrobenzylesterase [Bacillus subtilis]
R9	OL660765				651	cutinase
